# Supplementary material for: Antifungal Activity and Biochemical Mechanisms of Artemisinin Against the Phytopathogen Sclerotinia sclerotiorum
Source: Int J Mol Sci. 2026 Apr 10;27(8):3422. doi: 10.3390/ijms27083422 (PMC13115749; doi:10.3390/ijms27083422)
Supplement: Supplementary file 1 [file ijms-27-03422-s001.zip]

Archive with 1 entries (1 files):
- ijms-4191352-supplementary .pdf
